# Supplementary material for: Quantitative Evaluation of the Environmental Impact Quotient (EIQ) for Comparing Herbicides
Source: PLoS One. 2015 Jun 29;10(6):e0131200. doi: 10.1371/journal.pone.0131200 (PMC4487257; doi:10.1371/journal.pone.0131200)
Supplement: S2 Code — (R) [file pone.0131200.s002.R]

### "Senseman" data set:
read.csv("S1_Dataset.csv", header=T)->eiq.dat
eiq.dat$MaxUseRate.kgha<-eiq.dat$MaxUseRate.gha/1000 # convert to kg ai/ha
table(is.na(eiq.dat$MaxUseRate.kgha)==FALSE) # number of herbicides with Max Use Rates
eiq.dat<-subset(eiq.dat, MaxUseRate.kgha<20) # remove very high rates to avoid high leverage
table(is.na(eiq.dat$MaxUseRate.kgha)==FALSE) # number of herbicides with Max Use Rates

## Correlations:
cor.test(eiq.dat$EIQ_total, eiq.dat$MaxUseRate.kgha, method="spearman")
cor.test(eiq.dat$EIQ_total, eiq.dat$FieldEIQ, method="spearman")
cor.test(eiq.dat$MaxUseRate.kgha, eiq.dat$FieldEIQ, method="spearman")

# Beckie data set:
read.csv("S2_Dataset.csv", header=T)->beckie.dat
beckie.dat$UseRate.kgha<-beckie.dat$UseRate/1000 # convert to kg ai/ha

## Correlations:
cor.test(beckie.dat$UseRate,beckie.dat$EIQvalue, method="spearman")
cor.test(beckie.dat$FieldEIQ,beckie.dat$EIQvalue, method="spearman")
cor.test(beckie.dat$FieldEIQ,beckie.dat$UseRate, method="spearman")

library(extrafont)
loadfonts(device="postscript")

# Plot relationship between EIQ, FieldEIQ and Use Rates
postscript("Fig3_spearman.eps", width=6, height=5.5, #units="in", res=300,
           pointsize=12, family="Arial",
           paper="special", horizontal=FALSE, onefile=FALSE)
par(mfrow=c(2,2), mar=c(4.2,2.2,0.5,0.5), oma=c(0,2,1.5,0), mgp=c(1.9,0.7,0))
plot(FieldEIQ ~ MaxUseRate.kgha, data=eiq.dat, xlim=c(0,20),ylim=c(0,400),
     xlab="Maximum use rate (kg/ha)", ylab="", bty="l")
 legend("topleft","A", bty="n")
 legend("bottomright",c(expression("rho"==0.98),expression(p<0.001)), bty="n")
plot(FieldEIQ ~ UseRate.kgha, data=beckie.dat,
     xlab="Field use rate (kg/ha)", ylab="", bty="l")
 legend("topleft","B", bty="n")
 legend("bottomright",c(expression("rho"==0.96),expression(p<0.001)), bty="n")
plot(FieldEIQ ~ EIQ_total, data=eiq.dat,ylim=c(0,400),
     xlab="Herbicide EIQ", ylab="", bty="l")
 legend("topleft","C", bty="n")
 legend("topright",c(expression("rho"==0.17),expression(p==0.061)), bty="n")
plot(FieldEIQ ~ EIQvalue, data=beckie.dat, ylim=c(0,85),
     xlab="Herbicide EIQ", ylab="", bty="l")
 legend("topleft","D", bty="n")
 legend("topright",c(expression("rho"==0.42),expression(p==0.027)), bty="n")
mtext("Field EIQ", side=2, line=0.8, at=0.55, outer=TRUE)
mtext("Senseman Data", side=3, line=0, at=0.27, outer=TRUE)
mtext("Beckie Data", side=3, line=0, at=0.77, outer=TRUE)
dev.off()

### How many herbicides for each value of P?
table(eiq.dat$P)
### Influence of P on EIQ for the 116 herbicides
Peiq.lm<-lm(EIQ_total ~ P, data=eiq.dat)
anova(Peiq.lm)
summary(Peiq.lm)
### Calculate means and standard errors for plotting
std.err<-function(x) {sd(x) / sqrt(length(x))}
Pmeans <- tapply(eiq.dat$EIQ_total, eiq.dat$P, mean)
Pse    <- tapply(eiq.dat$EIQ_total, eiq.dat$P, std.err)
### subset the Senseman data set to include only P of 1 or 3 for boxplot
subset(eiq.dat, P==1 | P==3)->eiq2.dat

### load Hmisc package for error bars
library(Hmisc)

### Create Figure showing relationship between P and EIQ for Senseman data
postscript("Fig4_P-Senseman.eps", width=6, height=5, family="Arial", pointsize=12,
           paper="special", horizontal=FALSE, onefile=FALSE)
par(mar=c(2.2,0,0.5,0.5), oma=c(3,5,0,0))
layout(matrix(c(1,2),nc=2), widths=c(2,1))
plot(EIQ_total ~ P, data=eiq.dat, bty="l", pch=NA,
     ylab="", ylim=c(0,45),
     xlab="")
points(EIQ_total ~ P, data=eiq.dat, pch=1, cex=0.4, col=gray(0.6))
errbar(sort(unique(eiq.dat$P)), Pmeans, Pmeans+Pse, Pmeans-Pse, add=TRUE)
legend("topleft", c(expression(EIQ == 10.1 + 4.2%*%P),
                    expression(R^2 == 0.26)), bty="n")
legend("bottomright","p < 0.0001", bty="n")
abline(Peiq.lm)
boxplot(eiq2.dat$EIQ_total ~ eiq2.dat$P, ylim=c(0,45),
        names=c("PRE","POST"), frame.plot=FALSE, 
        col=c(gray(0.95), gray(0.65)), yaxt="n")
mtext("Herbicide EIQ", 2, outer=TRUE, line=3, cex=1.2)
mtext("Plant surface half-life risk factor (P)", 1,
      outer=TRUE, line=1.5, cex=1.2)
dev.off()

table(beckie.dat$P) # not enouph PRE herbicides to evaluate

# Which herbicides have EIQ less than soap?
soap.tab<-table(with(eiq.dat, EIQ_total<19.5))
round(soap.tab[2]/(soap.tab[1]+soap.tab[2])*100,1) # % herbicides w/EIQ less than soap
subset(eiq.dat, EIQ_total<19.5)->soap
soap$CommonName # names of herbicides with EIQ less than soap
