# Supplementary material for: Quantitative Evaluation of the Environmental Impact Quotient (EIQ) for Comparing Herbicides
Source: PLoS One. 2015 Jun 29;10(6):e0131200. doi: 10.1371/journal.pone.0131200 (PMC4487257; doi:10.1371/journal.pone.0131200)
Supplement: S1 Dataset — (CSV) [file pone.0131200.s003.csv]

CommonName	TradeName	EIQ_total	MaxUseRate.gha	FieldEIQ	P
2,4-D dichlorophenoxyacetic acid	various	16.67	2240	37.3	3
acetochlor	Guardian	19.86	3360	66.7	2.1
acifluorfen-sodium	Storm	23.57	42	1	3
acrolein	Magnicide	31.76	NA	NA	3
alachlor	Lasso	17.86	6700	119.7	2.1
ametryn	ametryn	24.18	2200	53.2	2.1
amitrole (amino triazole)	Amitrole	31.8	9000	286.2	2.1
ammonium sulfamate	Sulfamate	23.66	64000	1514.2	3
asulam	Asulox, Asulam	18.67	4000	74.7	3
atrazine	Atrazine	22.85	4500	102.8	3
azafenidin	Milestone	8	240	1.9	1
azimsulfuron	Gulliver	14.67	NA	NA	3
benefluralin, benefin	Balance	17	1680	28.6	1
bensulfuron methyl	Rozal	12.03	70	0.8	2.1
bensulide	Prefar	26	6700	174.2	1
bentazon	Basagran 4S	18.67	2240	41.8	3
bispyribac-sodium	Regiment	11.47	60	0.7	1.9
bromacil	various	12.63	13400	169.2	1.9
bromoxynil	Brominex, Buctril	17	560	9.5	3
butafenacil	Inspire	17.33	NA	NA	3
butroxydim	Falcon	17.33	75	1.3	3
butylate	Butylate	16.41	6900	113.2	2.1
carfentrazone	SpeedZone	20.18	56	1.1	3
chloramben	Amiben	15.7	NA	NA	1
chlorimuron-ethyl	Classic	19.2	90	1.7	3
chloroxuron	Tenoran	39	NA	NA	3
chlorpropham	Sprout	30.58	NA	NA	2.1
chlorsulfuron	Glean	26.67	53	1.4	3
cinidon-ethyl	Lotus	15.33	NA	NA	3
clethodim	Select	17	280	4.8	3
clodinafop-propargyl	Moolah	25.33	80	2	3
clofencet	Genesis	39.67	NA	NA	5
clomazone	Command	19.63	1400	27.5	2.1
clopyralid	Stinger	18.12	560	10.1	3
cloransulam-methyl or chloransulam-methyl	FirstRate	15.33	44	0.7	3
cyanazine	Bladex	20.06	5300	106.3	2.1
cyclanilide	Finish	27.48	NA	NA	2.1
cycloate	Ro-Neet	17.33	4500	78	1
cyhalofop-butyl	Clincher	25.2	310	7.8	3
dalapon-sodium	Dalapon	19.82	NA	NA	2.1
DCPA	Dacthal	15.43	16800	259.2	1
desmedipham	Betanex	17.75	1300	23.1	2.1
dicamba, sodium	Dicamba, Clarity	26.33	2240	59	3
dichlobenil	Casoron	23.45	22400	525.3	3
dichlorprop	Dicopur DP	17.41	12400	215.9	2.1
diclofop-methyl	Foper	26	1680	43.7	1.9
diclosulam	Strongarm	9.73	26	0.3	1
diethatyl-ethyl	Antor	14.7	NA	NA	1
difenzoquat	Avenge	24.91	1120	27.9	1.9
diflufenzopyr	Distinct	17.52	NA	NA	3
dimethenamid	Frontier	12.02	1640	19.7	1
dinoseb	Dinoseb	47	NA	NA	1
diphenamid	Diphenamid	17.73	NA	NA	1
diquat-dibromide	Razor Burn	39.2	NA	NA	3
dithiopyr	Dimension	15.73	2240	35.2	1
diuron	Karmex	26.47	10800	285.9	3
ecolyst	Ecolyst	28.67	NA	NA	5
endothall	Des-I-Cate	25.22	7400	186.6	2.1
EPTC	Eptam	9.4	9500	89.3	1
ethametsulfuron-methyl	Muster	19.87	30	0.6	3
ethephon	Proxy	24.8	NA	NA	2.1
ethofumesate	Nortron	25.82	4200	108.4	3
ethoxysulfuron		12.67	120	1.5	1
fenoxaprop ethyl	Excel	43.67	390	17	3
flazasulfuron	Katana	18.53	100	1.9	3
florasulam	Boxer	15.33	7.5	0.1	3
fluazifop-P-butyl	Fusilade	28.71	210	6	2.1
flufenacet	Axiom	11.33	1100	12.5	1
flumetsulam	Python	15.61	NA	NA	2.1
flumiclorac	Resource	25.13	90	2.3	3
flumioxazine	Sumisoya	23.97	NA	NA	3
fluometuron	Cottenex	14.27	2240	32	2.1
fluroxypyr	Starane	36.67	NA	NA	3
flurprimidol	Cutlass	31.8	NA	NA	2.1
flurtamone	Bacara	21.87	375	8.2	3
fluthiacet-methyl	Action	25.33	15	0.4	3
fomesafen	Flexstar	24.46	420	10.3	2.1
foramsulfuron	Aramo	15.33	NA	NA	3
forchlorfenuron	Forchlorfenuron	37.33	NA	NA	5
glufosinate-ammonium	Rely	20.2	1700	34.3	3
glyphosate	Roundup	15.33	4200	64.4	3
halosulfuron methyl	Sandea, Permit, Manage	20.2	140	2.8	3
hexazinone	Velpar	18	15000	270	3
imazamox	Raptor	19.52	45	0.9	3
imazapic, imazameth	Cadre, Flame	21.2	70	1.5	3
imazapyr	Arsenal	22.3	1700	37.9	3
imazaquin	Image	15.33	140	2.1	1
imazethapyr	Pursuit	19.57	105	2.1	2.1
iodosulfuron-methyl-sodium	Hussar	15.33	NA	NA	3
isoxaflutole	Balance	24	140	3.4	3
linuron	Lorax	19.32	2240	43.3	2.1
maleic hydracide	MH-30	26.03	5000	130.2	2.1
MCPA	Bronate	36.67	1700	62.3	3
mecoprop, MCPP	Mecoprop	15.33	3360	51.5	3
mefluidide	Embark	8	1120	9	1
mesosulfuron-methyl	Atlantis	22.67	NA	NA	3
mesotrione	Callisto	18.67	225	4.2	3
metolachlor	Dual	22	NA	NA	3
metosulam	Eclipse	15.33	NA	NA	3
metribuzin	Sencor, Lexone	28.37	5600	158.9	3
metsulfuron-methyl	Ally, Escort	16.67	12	0.2	3
MSMA Methylarsonic acid	Trimec	18	2770	49.9	3
napropamide	Devrinol	12.57	16800	211.2	1
naptalam, acid	Alanap	11.65	9000	104.9	1
nicosulfuron	Accent	19.52	70	1.4	3
norflurazon	Zorial	17.5	4500	78.8	2.1
oryzalin	Surflan	18.1	6720	121.6	1
oxadiargyl	Topstar, Raft	11.33	150	1.7	1
oxadiazon	Ronstar	44.67	4480	200.1	3
oxasulfuron	Expert	18.53	NA	NA	3
oxyfluorfen	Goal	33.82	2240	75.8	3
paclobutrazol	Cultar, Bonzi	26.43	NA	NA	2.1
paraquat-dichloride	Gramaxone	24.73	1050	26	2.1
pebulate	Tillam	19.87	6700	133.1	2.1
pendimethalin	Prowl	30.17	3360	101.4	3
penoxsulam	Grasp	18.72	50	0.9	3
phenmediphan	Spin-aid	16.38	680	11.1	2.1
picloram	Pathway	18	1120	20.2	3
picolinafen	Sniper, Paragon	26.53	50	1.3	3
primisulfuron-methyl	Beacon	18.53	40	0.7	3
prodiamine	Barricade	11.73	1700	19.9	1
prohexadione - CA	Apogee	8.67	NA	NA	1
prometon	Prometon	24.46	22400	547.9	2.1
prometryn	Caparol	15.37	3600	55.3	2.1
pronamide	Kerb	19.36	2240	43.4	2.1
propanil	Stam	17.86	5600	100	2.1
propazine	Milogard	11.73	NA	NA	1
propoxycarbazone-sodium	Olympus, Attribute	16.67	70	1.2	3
prosulfuron	Peak	19.87	40	0.8	3
pryazon	Pyramin	16.01	8530	136.6	1
pyraflufen-ethyl	Ecopart	24.5	12	0.3	3
pyridate	Lentagran	12.03	1600	19.2	2.1
pyrithiobac-sodium	Staple	21.7	105	2.3	3
quizalofop-P-ethyl	Assure	22.14	112	2.5	2.1
rimsulfuron	Matrix	15.84	15	0.2	3
sethoxydim	Poast	20.89	560	11.7	2.1
siduron	Tupersan	11.73	13400	157.2	1
simazine	Princep	21.52	8900	191.5	2.1
sodium chlorate	Pramitol	34.79	6720	233.8	3
sulfentrazone	Authority	11.73	420	4.9	1
sulfometuron-methyl	Oust	19.87	420	8.3	3
sulfosulfuron	Monitor, Maverick	28	70	2	3
tebuthiuron	Spike	23.4	4480	104.8	3
tepraloxydim	Aramo	21.9	NA	NA	3
terbacil	Sinbar	22.13	3580	79.2	3
terbutryn	Terbutrex	20.69	NA	NA	2.1
thiazopyr	Mandate, Visor	15.07	2240	33.8	1
topramezone	Clio	27.17	NA	NA	3
tralkoxydim	Achieve, Grasp, Splendor	22	3400	74.8	3
trebuthiuron	Trebuthiuron	15.32	NA	NA	1
tri-allate	Avadex BW	27.07	1700	46	3
tribenuron-methyl	Express	17.17	18	0.3	3
triclopyr	Garlon	11	10100	111.1	1
trifluralin	Treflan	18.83	2240	42.2	1
trinexapac-ethyl	PrimoMax	19.03	NA	NA	2.1
