# Supplementary material for: Quantitative Evaluation of the Environmental Impact Quotient (EIQ) for Comparing Herbicides
Source: PLoS One. 2015 Jun 29;10(6):e0131200. doi: 10.1371/journal.pone.0131200 (PMC4487257; doi:10.1371/journal.pone.0131200)
Supplement: S2 Dataset — (CSV) [file pone.0131200.s004.csv]

Herbicide	EIQvalue	UseRate	FieldEIQ	RateRank	EIQrank	FEIQrank	P
carfentrazone	20.18	9	0.2	1	17	1	3
clethodim	17	15	0.3	2	8	2	3
cloransulam	15.33	35	0.5	3	4	3	3
flumetsulam	15.61	70	1.1	5	7	4	2.1
mecoprop	15.33	90	1.4	9	5	5	3
imazethapyr	19.57	75	1.5	7	16	6	2.1
saflufenacil	22.29	73.5	1.6	6	19	7	1
sulfentrazone	11.73	140	1.6	10	1	8	1
isoxaflutole	24	79	1.9	8	22	9	3
fluroxypyr	36.67	69	2.5	4	27	10	3
mesotrione	18.67	140	2.6	11	12	11	3
clopyralid	18.12	200	3.6	12	11	12	3
dichlorprop	17.41	255	4.4	14	10	13	2.1
bromoxynil	17	280	4.8	15	9	14	3
fomesafen	24.46	240	5.9	13	23	15	2.1
2,4-D	15.33	500	7.7	17	6	16	3
dimethenamid-P	12.02	661.5	8	21	2	17	1
glufosinate	20.2	400	8.1	16	18	18	3
glyphosate	15.3	900	13.8	23	3	19	3
acifluorfen	23.57	600	14.1	18	21	20	3
bentazon	18.67	840	15.7	22	13	21	3
dicamba	26.33	600	15.8	19	24	22	3
ethalfluralin	18.83	1100	20.7	24	14	23	1
MCPA	36.67	630	23.1	20	28	24	3
metribuzin	28.37	1120	31.8	25	25	25	3
atrazine	22.85	1500	34.3	26	20	26	3
linuron	19.32	2250	43.5	28	15	27	2.1
amitrole	31.8	2000	63.6	27	26	28	2.1
